# Supplementary material for: Semen Modulates Cell Proliferation and Differentiation-Related Transcripts in the Pig Peri-Ovulatory Endometrium
Source: Biology (Basel). 2022 Apr 18;11(4):616. doi: 10.3390/biology11040616 (PMC9029625; doi:10.3390/biology11040616)
Supplement: Supplementary file 1 [file biology-11-00616-s001.zip]

Archive with 1 entries (1 files):
- biology-1649199-supplementary.pdf
